# Supplementary material for: Effect of chronic and acute enterotoxigenic E. coli challenge on growth performance, intestinal inflammation, microbiome, and metabolome of weaned piglets
Source: Sci Rep. 2022 Mar 23;12:5024. doi: 10.1038/s41598-022-08446-z (PMC8943154; doi:10.1038/s41598-022-08446-z)
Supplement: Supplementary file 1 — Supplementary Information. [file 41598_2022_8446_MOESM1_ESM.xlsx]

## Sheet: Supporting Table 1
Supporting Table 1. Metabolites identified by volcano plot. Altered fecal metabolites between pre- and post- treatment samples identified via volcano plot in Figure 4. Separated by Treatment and color coded according to provided legend.
Treatment	Metabolite	log2(Fold Change) Compared to Pre-treatment	raw.pval	HMDB Subclass		Color Legend (based on Human Metabolomics Database chemical taxonomy)
Control	glutamine	2.9602	0.096982	Amino Acids, peptides, and analogues		Amino Acids, peptides, and analogues
	N-acetylgalactosamine	2.6842	0.0072845	Carbohydrates and carbohydrate conjugates		Carbohydrates and carbohydrate conjugates
	succinic acid	2.4595	0.0055198	Carbohydrates and carbohydrate conjugates		Amines
	alpha-aminoadipic acid	2.2768	0.027944	Amino acids, peptides, and analogues		Fatty acids and conjugates
	hypoxanthine	2.1773	0.0088418	Purines and purine derivatives		Alpha/Beta hydroxy acids and derivatives
	methionine sulfoxide	2.0569	0.0022465	Amino acids, peptides, and analogues		Bold= Metabolites in common between chronic and control, or chronic and acute
	lyxitol	1.9588	0.047739	Carbohydrates and carbohydrate conjugates
	arabitol	1.748	0.058877	Carbohydrates and carbohydrate conjugates
	n-acetyl-d-hexosamine	1.5584	0.056266	Carbohydrates and carbohydrate conjugates
	thymine	1.5425	0.071327	Pyrimidines and pyrimidine derivatives
	1,3-diaminopropane	1.476	0.041873	Amines
	xanthine	1.4181	0.0060596	Purines and purine derivatives
	mannonic acid NIST	1.4097	0.029474	N/A
	nicotinic acid	1.3675	0.084772	Pyridinecarboxylic acids and derivatives
	benzoic acid	1.3172	0.082622	Benzoic acids and derivatives
	uracil	1.2077	0.0050336	Pyrimidines and pyrimidine derivatives
	phosphoethanolamine	1.0487	0.036185	Phosphate esters
	3-phenyllactic acid	1.0408	0.084167	Phenylpropanoic acids
	3-aminoisobutyric acid	-1.1348	0.090779	Amino acids, peptides, and analogues
	oleic acid	-2.0313	0.012235	Fatty acids and conjugates
Chronic	putrescine	7.3854	0.025586	Amines
	galacturonic acid	4.5858	0.066659	Carbohydrates and carbohydrate conjugates
	1,5-anhydroglucitol	4.0501	0.0002974	Carbohydrates and carbohydrate conjugates
	3-4-hydroxyphenylpropionic acid	3.9789	0.040408	Phenylpropanoic acids
	N-acetylornithine	3.3798	0.02537	Amino acids, peptides, and analogues
	hydrocinnamic acid	3.173	0.014233	Phenylpropanoic acids
	5-aminovaleric acid	3.14	0.0094229	Amino acids, peptides, and analogues
	lactic acid	3.1051	0.0013633	Alpha/Beta hydroxy acids and derivatives
	homoserine	3.0972	0.030833	Amino acids, peptides, and analogues
	histidine	3.0914	0.054326	Amino acids, peptides, and analogues
	2-hydroxyglutaric acid	2.9396	0.051493	Short-chain hydroxy acids and derivatives
	3,6-anhydro-D-glucose	2.9151	0.0006476	N/A
	n-acetyl-d-hexosamine	2.885	0.043035	N/A
	xylitol	2.878	0.004628	Carbohydrates and carbohydrate conjugates
	indole-3-acetate	2.8719	0.037344	Indolyl carboxylic acids and derivatives
	noradrenaline	2.8607	0.0002192	Benzenediols
	3,6-anhydro-D-galactose	2.7422	0.0023614	N/A
	elaidic acid	2.7079	0.028199	Fatty acids and conjugates
	ornithine	2.6345	0.0016099	Amino acids, peptides, and analogues
	linoleic acid	2.5974	0.034187	Lineolic acids and derivatives
	2,6-diaminopimelic acid	2.5465	0.010582	Amino acids, peptides, and analogues
	glutamine	2.5433	0.0065194	Amino acids, peptides, and analogues
	lactamide	2.5408	0.064597	N/A
	3-3-hydroxyphenylpropionic acid	2.4022	0.031863	Phenylpropanoic acids
	isoribose	2.3651	0.0077204	Carbohydrates and carbohydrate conjugates
	piperidone	2.3185	0.033578	Piperidinones
	tyramine	2.3102	0.062601	Phenethylamines
	daidzein	2.2622	0.06289	Isoflav-2-enes
	cytosin	2.2317	0.050286	Pyrimidines and pyrimidine derivatives
	conduritol-beta-epoxide	2.1595	0.032288	N/A
	D-erythro-sphingosine	2.1368	0.0062254	Amines
	lysine	2.1064	0.0027908	Amino acids, peptides, and analogues
	3-hydroxybenzoic acid	2.104	0.013107	Benzoic acids and derivatives
	chenodeoxycholic acid	2.0864	0.012155	Bile acids, alcohols and derivatives
	3-hydroxypropionic acid	1.7908	0.019325	Alpha/Beta hydroxy acids and derivatives
	propane-1,3-diol NIST	1.7861	0.02799	N/A
	glucoheptulose	1.7831	0.036726	Carbohydrates and carbohydrate conjugates
	2,8-dihydroxyquinoline	1.7785	0.028744	Quinolones and derivatives
	2-deoxytetronic acid	1.7763	0.038407	Alpha/Beta hydroxy acids and derivatives
	2-hydroxybutanoic acid	1.6077	0.037088	Alpha/Beta hydroxy acids and derivatives
	N-acetylaspartic acid	1.5787	0.016452	Amino acids, peptides, and analogues
	2,4-diaminobutyric acid	1.5402	0.068475	Amino acids, peptides, and analogues
	1-deoxyerythritol	1.5249	0.059792	Alcohols and polyols
	methyl O-D-galactopyranoside	1.492	0.05124	Carbohydrates and carbohydrate conjugates
	docosahexaenoic acid	1.4534	0.051132	Fatty acids and conjugates
	1,3-diaminopropane	1.3087	0.033441	Amines
	4-hydroxyphenylacetic acid	1.3038	0.066671	1-hydroxy-2-unsubstituted benzenoids
	beta-alanine	1.2516	0.024853	Amino acids, peptides, and analogues
	biphenyl	1.2376	0.091142	Biphenyls and derivatives
	threonine	1.1916	0.023221	Amino acids, peptides, and analogues
	aminomalonate	1.1439	0.0319	Amino acids, peptides, and analogues
	3-aminoisobutyric acid	1.1261	0.077358	Amino acids, peptides, and analogues
	arachidonic acid	1.085	0.037049	Fatty acids and conjugates
	pimelic acid	1.0412	0.015833	Fatty acids and conjugates
	2-aminobutyric acid	-1.1394	0.069297	Amino acids, peptides, and analogues
	pelargonic acid	-1.1737	0.022906	Fatty acids and conjugates
	cis-gondoic acid	-1.3174	0.070196	Fatty acids and conjugates
	lactose	-1.5401	0.031255	Carbohydrates and carbohydrate conjugates
	proline	-2.0382	0.087847	Amino acids, peptides, and analogues
	palmitic acid	-2.1414	0.015653	Fatty acids and conjugates
	beta-glutamic acid	-2.2202	0.024287	Amino acids, peptides, and analogues
	myristic acid	-2.2322	0.033415	Fatty acids and conjugates
	isoheptadecanoic acid NIST	-2.2658	0.034049	Fatty Acyls
	2-ketoisocaproic acid	-2.3968	0.030198	Short-chain keto acids and derivatives
	malic acid	-2.6761	0.064791	Alpha/Beta hydroxy acids and derivatives
	arachidic acid	-2.8894	0.048503	Fatty acids and conjugates
	inositol-4-monophosphate	-3.0858	0.051392	Alcohols and polyols
	stearic acid	-3.1749	0.0092271	Fatty acids and conjugates
	alpha-ketoglutarate	-3.2813	0.023812	Gamma-keto acids and derivatives
	fumaric acid	-3.4297	0.095971	Dicarboxylic acids and derivatives
	tocopherol alpha-	-3.7154	0.027341	Quinone and hydroquinone lipids
Acute	lactic acid	4.3107	0.0006568	Alpha/Beta hydroxy acids and derivatives
	putrescine	3.9419	0.0079574	Amines
	5-aminovaleric acid	3.4838	0.018006	Amino acids, peptides, and analogues
	tyramine	3.4547	0.0013445	Phenethylamines
	lysine	2.4848	0.018103	Amino acids, peptides, and analogues
	6-deoxyglucose	2.3381	0.025545	Carbohydrates and carbohydrate conjugates
	ornithine	2.2386	0.050876	Amino acids, peptides, and analogues
	ethanolamine	1.438	0.0070532	Amines
	alanine	1.0028	0.066781	Amino acids, peptides, and analogues
	pentadecanoic acid	-1.0604	0.068677	Fatty acids and conjugates
	trans-4-hydroxyproline	-1.6644	0.083137	Amino acids, peptides, and analogues
	heptadecanoic acid	-1.8531	0.0085054	Fatty acids and conjugates
	oxoproline	-1.8979	0.09163	N/A
	2-ketoisocaproic acid	-2.3384	0.062315	Short-chain keto acids and derivatives
	stearic acid	-2.9176	0.078039	Fatty acids and conjugates
	arachidic acid	-2.9872	0.0046734	Fatty acids and conjugates
	behenic acid	-3.1726	0.067173	Fatty acids and conjugates
	isoheptadecanoic acid NIST	-3.5048	0.009258	Fatty Acyls

## Sheet: Supporting Table 2
Supporting Table 2. E. coli 62-57nal Virulence Genes. Putative virulence genes in the trial strain 62-57nal identified via blastp against a custom database of known E. coli virulence factors, see materials and methods.
			Blastp in NR database
Accesion	AA Length	Product_name via NCBI Prokaryotic Annotation Pipeline	Closest match	Percent ID	Hit Accession
locus_tag="C3727_12735"	445	pseudogene (Putative oxygen independent coproporphyrinogen III (chuW))	heme anaerobic degradation radical SAM methyltransferase ChuW/HutW [Escherichia coli]	100	WP_096987543.1
locus_tag="C3727_14970"	574	pseudogene-frameshifted (type III effector)	type III effector [Escherichia coli]	90	WP_096917050.1
PPA50947.1	632	hypothetical protein (putative type III effector)	hypothetical protein [Escherichia coli]	100	WP_064226471.1
PPA51512.1	656	type III effector	type III effector [Escherichia coli]	100	WP_064225807.1
PPA51885.1	123	Heat-labile enterotoxin IIA, B chain	Heat-labile enterotoxin IIA, B chain [Escherichia coli]	100	WP_104013791.1
PPA51886.1	260	Heat-labile enterotoxin IIA, A chain	Heat-labile enterotoxin IIA, A chain [Escherichia coli]	100	WP_104013792.1
PPA51922.1	1417	intimin-like adhesin FdeC	intimin-like adhesin FdeC [Escherichia coli]	100	WP_104013776.1
PPA52210.1	221	EscR/YscR/HrcR family type III secretion system export apparatus protein	MULTISPECIES: EscR/YscR/HrcR family type III secretion system export apparatus protein [Enterobacteriaceae]	100	WP_000071534.1
PPA52215.1	686	EscV/YscV/HrcV family type III secretion system export apparatus protein	MULTISPECIES: EscV/YscV/HrcV family type III secretion system export apparatus protein [Enterobacteriaceae]	100	WP_000482504.1
PPA52222.1	300	adhesin (F18)	adhesin [Escherichia coli]	100	WP_104013766.1
PPA52374.1	670	type III effector	type III effector [Escherichia coli]	100	WP_064225621.1
PPA52952.1	374	glucosyl transferase	DUF1205 domain-containing protein [Escherichia coli]	100	WP_032310753.1
PPA53090.1	523	pentapeptide repeat-containing protein	pentapeptide repeat-containing protein [Escherichia coli]	100	WP_089591880.1
PPA53687.1	256	heme ABC transporter ATP-binding protein	hemin import ATP-binding protein HmuV [Escherichia coli M718]	98	EGI19221.1
PPA53688.1	318	iron ABC transporter permease	iron ABC transporter permease [Escherichia coli]	99	WP_000910402.1
PPA53689.1	207	anaerobilin reductase	anaerobilin reductase [Escherichia coli]	100	WP_064226003.1
PPA53690.1	164	heme utilization cystosolic carrier protein HutX	heme utilization cystosolic carrier protein HutX [Escherichia coli]	100	WP_000020039.1
PPA53691.1	330	hemin ABC transporter substrate-binding protein	hemin ABC transporter substrate-binding protein [Escherichia coli]	99	WP_001081848.1
PPA53692.1	660	TonB-dependent hemoglobin/transferrin/lactoferrin family receptor hemoglobin/transferrin/lactoferrin family receptor	TonB-dependent hemoglobin/transferrin/lactoferrin family receptor	100	WP_064226004.1
PPA53693.1	342	hemin-degrading factor	hemin-degrading factor [Escherichia coli]	100	WP_064226005.1
PPA53982.1	189	type III effector	type III effector [Escherichia coli]	100	WP_074397995.1
PPA53993.1	253	UDP pyrophosphate phosphatase	UDP pyrophosphate phosphatase [Escherichia coli]	100	WP_064225948.1
PPA54029.1	473	type III effector	hypothetical protein [Escherichia coli]	100	WP_064226704.1
PPA54091.1	170	hemolysin-activating lysine-acyltransferase HlyC	MULTISPECIES: toxin-activating lysine-acyltransferase [Enterobacteriaceae]	100	WP_001372478.1
PPA54092.1	1024	RTX toxin hemolysin A	MULTISPECIES: RTX toxin hemolysin A [Enterobacteriaceae]	100	WP_039022831.1
PPA54093.1	707	alpha-hemolysin translocation ATP-binding protein HlyB	MULTISPECIES: alpha-hemolysin translocation ATP-binding protein HlyB [Enterobacteriaceae]	100	WP_000376539.1
PPA54094.1	478	HlyD family type I secretion periplasmic adaptor subunit	MULTISPECIES: HlyD family type I secretion periplasmic adaptor subunit [Enterobacteriaceae]	100	WP_000860467.1
PPA54678.1	418	leucine-rich repeat domain-containing protein	conserved hypothetical protein [Escherichia coli UMN026]	99	CAR12925.1
PPA55232.1	1287	autotransporter adhesin AIDA-I	MULTISPECIES: autotransporter adhesin AIDA-I [Escherichia]	100	WP_001398178.1
PPA55456.1	87	Shiga toxin subunit B	MULTISPECIES: Shiga toxin Stx2e subunit B [Enterobacteriaceae]	100	WP_000738063.1
PPA55457.1	319	Shiga toxin Stx2 subunit A	MULTISPECIES: Shiga toxin Stx2 subunit A [Enterobacteriaceae]	100	WP_001372428.1
PPA55518.1	71	Heat-stable enterotoxin II	enterotoxin [Escherichia coli]	100	WP_015056453.1

## Sheet: Supporting Table 3
Supporting Table 3. Diet Composition (as-fed basis). Composition of diet fed to pigs ab libitum, represents a standard phase 1 nursery pig pelleted diet. Formulated to meet or exceed National Research Council standards.
Supporting Table 3. Diet composition (as-fed basis)
Ingredient	%
Corn	36.65
Soybean Meal (46.5.% CP)	10.6
Fermented soybean meal	10
Milk, Whey Powder	30
Fish Meal Combined	10
Soybean Oil	1
Limestone	0.5
Sodium chloride	0.3
L-Lys-HCL	0.265
DL-Met	0.175
L-Thr	0.105
Trace mineral premix1	0.15
Vitamin premix2	0.25
Phytase3	0.02
Total	100
1Provided per kilogram of diet; 110 mg of iron, 110 mg of zinc, 33 mg of manganese, 17 mg of copper, .3 mg of iodine, and .3 mg of selenium (Kansas State University)
2 Provided per kilogram of diet; 1,102 IU of vitamin A, 1,378 IU of vitamin D3, 44 IU of vitamin E, .04 mg of B12, 4.4 mg of menadione, 8.3 mg of riboflavin, 28 mg of pantothenic acid, and 49 mg of Niacin (Kansas State University).
3 Ronozyme HiPhos (DSM Nutritional Products, Parsippany, NJ) 540 FYT/kg feed, with a release of 0.13% available P.
